# Supplementary material for: Immune and Endothelial-Related Extracellular Vesicles Are Associated with Corticosteroid Response and Mortality in Alcohol-Associated Hepatitis
Source: Int J Mol Sci. 2026 Jan 27;27(3):1258. doi: 10.3390/ijms27031258 (PMC12897947; doi:10.3390/ijms27031258)
Supplement: Supplementary file 1 [file ijms-27-01258-s001.zip]

Archive with 1 entries (1 files):
- ijms-4091227-supplementary.pdf
